# Supplementary material for: High Purity Struvite Recovery from Hydrothermally-Treated Sludge Supernatant Using Magnetic Zirconia Adsorbent
Source: Int J Environ Res Public Health. 2022 Oct 13;19(20):13156. doi: 10.3390/ijerph192013156 (PMC9602817; doi:10.3390/ijerph192013156)
Supplement: Supplementary file 1 [file ijerph-19-13156-s001.zip]

Archive with 1 entries (1 files):
- ijerph-1947043-supplementary.pdf
